# Supplementary material for: Comparative Study of Leech-Derived Tryptase Inhibitor Genes in Four Medicinal Leech Species
Source: Biology (Basel). 2025 Sep 11;14(9):1247. doi: 10.3390/biology14091247 (PMC12467411; doi:10.3390/biology14091247)
Supplement: Supplementary file 1 [file biology-14-01247-s001.zip]

Archive with 2 entries (2 files):
- File_S1.txt
- File_S2.txt
