# Supplementary material for: Comparative Study of Leech-Derived Tryptase Inhibitor Genes in Four Medicinal Leech Species
Source: Biology (Basel). 2025 Sep 11;14(9):1247. doi: 10.3390/biology14091247 (PMC12467411; doi:10.3390/biology14091247)
Supplement: Supplementary file 1 [file biology-14-01247-s001.zip › File_S1.txt]

##Alignment of CDS sequences
##Hman=Hirudinaria manillensis, Hnip=Hirudo nipponia, Htia=Hirudo tianjinensis, Hmed=Hirudo medicinalis, Wpig=Whitmania pigra, Wlae=Whitmania laevis, Wacr=Whitmania acranulata
>LDTI_Hman
ATGAAGACGATTTTAATCGCTTTCCTTGCAGTTTGCCTGCTTGTTTCAACCGAAGCCAAGAGAGCCTGTGCTTGTCCAAAGATATTGAGACCCGTTTGTGGTTCTGACGGAAGGACTTATTCCAATTCCTGCCTCGCACGTTGCCATGGTGTTTCCGTCCAATTCAACGGATCCTGTTCACCAAATCCA------TGGAAAAACCACGATCTAATCAAAAGAAGTTGCTTGTGCACCAAAGAACTGAACTGGGTTTGTGGCGACGATGGAAGTACTTATGCCAATCCTTGCTTGGCAAGATGCCATGGCACAACCGTGAAATCTTACGGTCGGTGT---------------------
>LDTI_Hnip
ATGAATAAGTTTTTAATTCTTTTCCTGGCTGTTTACCTGCTAGGTGCAACTGAAGCCAAGAAAGATTGTCCTTGTCCGAAAATATATCTTCCCGTTTGTGGTTTTGATGGAAAGACTTATTCCAATTCCTGCCTCGCAAGATGCAGCGGAGTTCCTATTCAGTTCAAAGGACCTTGTCCTTCTGAACGG------TTCCCAGTAATCACTCCACCCGAAAGATCTTGCGTATGCACCAAAGAACTGAATTGGGTTTGTGGCAGCGATGGCAGAACATACGCCAATCCTTGCCTAGCAAGATGCCACCAAGCCACGATACAATTCTACGGTCGTTGT---------------------
>LDTI_Htia
ATGATGAAGATTTTAATTCTTTTCCTGGCTGTTTGCCTGCTAGGTGCAACTGAAGCCGAGAAAGAATGTGCTTGTCCGGACATATATATTCCCGTTTGTGGTTCTGATGGAAAGACTTACTCCAATCTCTGTTTCGCAACATGCAGCGGAGTTTCCATTGAGTTCAAAGGACCTTGTTTTTCTGGATGG------TTCCCACCAATAGTTCCACCCACAAGACCCTGCCTATGTACCAAAGAACTGAATTGGGTTTGTGGCAGCGATGGCAGAACGTATGCCAATCCTTGCCTGGCGAGATGCCACCAAGCCACGATCAAATTCTACGGTCGTTGC---------------------
>LDTI_Hmed
ATGAAGACGATTTTAATTGCTTTCCTAGCTGTTTACCTGCTAGTTGCAACCGAAGGCAAGAAAGTTTGTGCTTGTCCGAAAATATTAAGGCCAGTTTGTGGTTCTGATGGCAGGACATATGCCAATTCTTGCAAAGCAAGATGCAACGGAGTCTCCATTAAATCCAAAGGATCTTGTCCTACCGGC---------------------ATTCTGAACAAAAGAAACTGCTTATGCACCAAAGAATTGAATTGGGTTTGTGGCAGCGATGGCAGGACATATGCTAATCCTTGCTTAGCAAGATGCAACCGAGCATCGGTAAAATTCTACGGTCGTTGT---------------------
>LDTI_Wlae
ATGAAGGGAATTTTAATTATTTTCCTGTCTGTTCACCTGCTAGGTGCAACTGAAACCGAAAGAAATTGTCTTTGTACGAAAATACTTTTGCCTGTTTGTGGTTCTGATGGAAGGACTTATTCCAATGCCTGCGTTGCAAGATGCAGCGGAGTTGCCGTTCAATTCAGCGGATCTTGTCCTTCCGTATCG------CTCCCTGACAGCCTTCCGCCCAAAAGAGACTGCCCATGCACCAGGGAACTGAGATGGGTTTGCGGTGGCGACGGCAGGACGTATGCCAATCCTTGCCTTGCAAAATGCAACCAAGCCACGATACAATTCTACGGTCGTTGTTTGGGGCCCATT---------
>LDTI_Wpig
ATGAAGAGAATTTTCATTATTTTCCTGTCTGTTCACCTGCTAGGTGCAACTGAAACCAAAAAAGATTGTCCTTGTACGAAAATACTTTTGCCTGTTTGTGGTTCTGATGGAAGGACTTATTCCAATGCCTGCCTTGCAGGATGCAGCGGAGTTGCCGTTCAATTCACCGGATCTTGTCCTTCCGTACCG------ATCCCTGAAAGCCTTCCTCCCAAAAGCGACTGCCCATGCACCAGAGAATTGAGATTGGTTTGCGGTGCCGACGGCAGGACATATGCCAATCCTTGTCTTGCAAAATGCAACCAAGCCACGATACAATTCTACGGTCGTTGTTTGGGGCCCATT---------
>LDTI_Wacr1
ATGAAGACGATTTTAATTGTGTTCCTGGTTGTTTACCTTCTAGGTGCAACTGAAGCCGAGGATGTTTGTGCTTGTCCGGCAATAATGTGGCCTGTTTGTGGTTATGATGGAAAGACATATCCCAATTCCTGCGAGGCAAAATGCAGAGGAGTGCCCATTCAATTCGACGGATCTTGTCCTTCCGAA------TCGTCAGAAGAGGACATTCCACCCGAAAGGAGCTGCGTATGCACCAAAGAAATAAATTGGGTTTGTGGTGACAATGGCAAGACATATGCCAATCCTTGTCTAGCAAGATGCGCCGAAATCGCGATAGCATTCTACGGTCGTTGC---------------------
>LDTI_Wacr2
ATGAAGAAGATTTTAATTGTGTTCCTGGTTGTTTAC---CTAGGTGCAAATGAAGCCCAGAAACATTGTGGTTGTCCGTTTGTATTTGTGCCTGCTTGTGGTTATGATGGAAAGACGTATCTCAATTCCTGCTTCGCAAAATGCAGTGGAATGCCCGTTCAATTCACCGCACCATGTCCTTCCAAA------TCGAACATA---ATCATTCCACCCAAGAGACCCTGCGTGTGCACCAAAATACTATATTGGGTTTGTGGTGTCAATGGCATGAGTTATGCCAATCATTGTCTAGCAAGATGCGACCAAGTCGAGATAGATCACGACGGTCGTTGTATTCCTGGACCTGAAATAGGA
>LDTI_Wacr3
ATGAAGAAGATTTTAATTGTGTTCCTGGTTGTATACCTTCTAGGTGCAACTGAAGCCGAGAAAGATTGTGCTTGTCCGTTTACATTGTTGCCTGTTTGTGGTTCTGATGGAAAAACATATCCCAATTCCTGCGCCGCAAAGTGCAGCGGAGTGCCCATTCAATTCAACGGATCTTGTCCTTCCAAA------ACGAACCGAGAAATCATTCCACCCAAAAGAAGCTGCATATGCACCAAAGAAATAAATTGGGTTTGTGGTGCCAATGGCAGGACTTATGCCAATCCTTGTCTAGCAAGATGCGACCAAGTCGTGATAGCTTTCTTCGGTCGTTGT---------------------
>LDTI_Wacr4
ATGAAGAAGAATTTCATTGTGTTCCTGGTTGTTTACCTTCTAGGTGCAATTCAAGCTGAGAATGTTTGTGCTTGTCCGCGTATATTTCGGCCAGTTTGTGGTTCTAATCGAAAGACGTATCCCAATTCCTGCGAGGCAGAATGCAGCGGAGTGTCCATTATACTCACCGGACCATGTTCTTCCTTAACCTTCCGTAACCAAAAAATCACTCCACTGAATACAAACTGCGTATGCACCAAAGAACTATATTGGGTTTGTGGTGTCAATGGCATGAGTTATGCCAATCCTTGTCTAGCAAGATGCGACCAAGTCGAGATAGCTTTCGTCGGTCGTTGT---------------------
>LDTI_Wacr5
ATGAAAAAGATTTTAATTGTGTTCCTGGTTGTTTACCTTCTAGGTGCAAATGAAGCCGAGAAAAATTGTGGTTGTCCGTTTGTATTTGTGCCTGCTTGTGGTTCTGATGGAAAGACATATCCCAATGCCTGCGTCGCAAGATGCAGGGGAATGTATAATCTATTCATCGGATCTTGTCCTTCCATA------TCGAACATAAAAATCATTCCACCCGAGAGAAGCTGCAGATGCATGGAAGAAATAAATTGGGTTTGTGGTGTCAATGGCAAGACTTATGAAAATCGTTGCCTAGCAGCATGCGCCCAAGTCGGGATAGTTCACGAGGGTCGTTGTATTCCTGGACCTGAAATAGGA
>LDTI_Wacr6
ATGAAGAAGATTTTAATTGTGTTCCTGGTTGTTTACCTTCTAGGTGCAAATGAAGCCGAGAAAAATTGTGGTTGTCCGTTTGTATTTGCGCCTGCTTGTGGTTTTGATGGAAAGACATATCCCAATGCCTGCGTCGCAAGATGCAGGGGAATGTATAATCTATTCATCGGATCTTGTCCTTCCATA------TCGAACATAAAAATCATTCCACCCGAGAGAAGCTGCAGATGCATGGAAGAAATAAATTGGGTTTGTGGTGTCAATGGCAAGACTTATGAAAATCGTTGCCTAGCAGCATGCGCCCAAGTCGGGATAGTTCACGAGGGTCGTTGTATTCCTGGACCTGAAATAGGA

##Alignment of amino acid sequences
>LDTI_Hman
MKTILIAFLAVCLLVSTEAKRACACPKILRPVCGSDGRTYSNSCLARCHGVSVQFNGSCSPNP--WKNHDLIKRSCLCTKELNWVCGDDGSTYANPCLARCHGTTVKSYGRC-------
>LDTI_Hnip
MNKFLILFLAVYLLGATEAKKDCPCPKIYLPVCGFDGKTYSNSCLARCSGVPIQFKGPCPSER--FPVITPPERSCVCTKELNWVCGSDGRTYANPCLARCHQATIQFYGRC-------
>LDTI_Htia
MMKILILFLAVCLLGATEAEKECACPDIYIPVCGSDGKTYSNLCFATCSGVSIEFKGPCFSGW--FPPIVPPTRPCLCTKELNWVCGSDGRTYANPCLARCHQATIKFYGRC-------
>LDTI_Hmed
MKTILIAFLAVYLLVATEGKKVCACPKILRPVCGSDGRTYANSCKARCNGVSIKSKGSCPTG-------ILNKRNCLCTKELNWVCGSDGRTYANPCLARCNRASVKFYGRC-------
>LDTI_Wlae
MKGILIIFLSVHLLGATETERNCLCTKILLPVCGSDGRTYSNACVARCSGVAVQFSGSCPSVS--LPDSLPPKRDCPCTRELRWVCGGDGRTYANPCLAKCNQATIQFYGRCLGPI---
>LDTI_Wpig
MKRIFIIFLSVHLLGATETKKDCPCTKILLPVCGSDGRTYSNACLAGCSGVAVQFTGSCPSVP--IPESLPPKSDCPCTRELRLVCGADGRTYANPCLAKCNQATIQFYGRCLGPI---
>LDTI_Wacr1
MKTILIVFLVVYLLGATEAEDVCACPAIMWPVCGYDGKTYPNSCEAKCRGVPIQFDGSCPSE--SSEEDIPPERSCVCTKEINWVCGDNGKTYANPCLARCAEIAIAFYGRC-------
>LDTI_Wacr2
MKKILIVFLVVY-LGANEAQKHCGCPFVFVPACGYDGKTYLNSCFAKCSGMPVQFTAPCPSK--SNI-IIPPKRPCVCTKILYWVCGVNGMSYANHCLARCDQVEIDHDGRCIPGPEIG
>LDTI_Wacr3
MKKILIVFLVVYLLGATEAEKDCACPFTLLPVCGSDGKTYPNSCAAKCSGVPIQFNGSCPSK--TNREIIPPKRSCICTKEINWVCGANGRTYANPCLARCDQVVIAFFGRC-------
>LDTI_Wacr4
MKKNFIVFLVVYLLGAIQAENVCACPRIFRPVCGSNRKTYPNSCEAECSGVSIILTGPCSSLTFRNQKITPLNTNCVCTKELYWVCGVNGMSYANPCLARCDQVEIAFVGRC-------
>LDTI_Wacr5
MKKILIVFLVVYLLGANEAEKNCGCPFVFVPACGSDGKTYPNACVARCRGMYNLFIGSCPSI--SNIKIIPPERSCRCMEEINWVCGVNGKTYENRCLAACAQVGIVHEGRCIPGPEIG
>LDTI_Wacr6
MKKILIVFLVVYLLGANEAEKNCGCPFVFAPACGFDGKTYPNACVARCRGMYNLFIGSCPSI--SNIKIIPPERSCRCMEEINWVCGVNGKTYENRCLAACAQVGIVHEGRCIPGPEIG
