# Supplementary material for: Comparative Study of Leech-Derived Tryptase Inhibitor Genes in Four Medicinal Leech Species
Source: Biology (Basel). 2025 Sep 11;14(9):1247. doi: 10.3390/biology14091247 (PMC12467411; doi:10.3390/biology14091247)
Supplement: Supplementary file 1 [file biology-14-01247-s001.zip › File_S2.txt]

#Hirudinaria manillensis
>LDTI_Hman_YNHH01
ATGAAGACGATTTTAATCGCTTTCCTTGCAGTTTGCCTGCTTGTTTCAACCGAAGCCAAGAGAGCCTGTGCTTGTCCAAAGATATTGAGACCCGTTTGTGGTTCTGACGGAAGGACTTATTCCAATTCCTGCCTCGCACGTTGCCATGGTGTTTCCGTCCAATTCAACGGATCCTGTTCACCAAATCCATGGGAAAATCACGATCTAATCAAAAGAAGTTGCTTGTGCACCAAAGAACTGAACTGGGTTTGTGGCGACGATGGAAGTACTTATGCCAATCCTTGCTTGGCAAGATGCCATGGCACAACCGTGAAATCTTACGGTCGGTGTTGA---------------------------
>LDTI_Hman_YNHH02
ATGAAGACGATTTTAATCGCTTTCCTTGCAGTTTGCCTGCTTGTTTCAACCGAAGCCAAGAGAGCCTGTGCTTGTCCAAAGATATTGAGACCCGTTTGTGGTTCTGACGGAAGGACTTATTCCAATTCCTGCCTCGCACGTTGCCATGGTGTTTCCGTCCAATTCAACGGATCCTGTTCACCAAATCCATGGGAAAATCACGATCTAATCAAAAGAAGTTGCTTGTGCACCAAAGAACTGAACTGGGTTTGTGGCGACGATGGAAGTACTTATGCCAATCCTTGCTTGGCAAGATGCCATGGCACAACCGTGAAATCTTACGGTCGGTGTTGA---------------------------
>LDTI_Hman_YNHH03
ATGAAGACGATTTTAATCGCTTTCCTTGCAGTTTGCCTGCTTGTTTCAACCGAAGCCAAGAGAGCCTGTGCTTGTCCAAAGATATTGAGACCCGTTTGTGGTTCTGACGGAAGGACTTATTCCAATTCCTGCCTCGCACGTTGCCATGGTGTTTCCGTCCAATTCAACGGATCCTGTTCACCAAATCCATGGGAAAATCACGATCTAATCAAAAGAAGTTGCTTGTGCACCAAAGAACTGAACTGGGTTTGTGGAGCCGATGGAAGTACTTATGCCAATCCTTGCTTGGCAAGATGCCATGGCACAACCGTGAAATCTTACGGTCGGTGTTGA---------------------------
>LDTI_Hman_YNHH04
ATGAAGACGATTTTAATCGCTTTCCTTGCAGTTTGCCTGCTTGTTTCAACCGAAGCCAAGAGAGCCTGTGCTTGTCCAAAGATATTGAGACCCGTTTGTGGTTCTGACGGAAGGACTTATTCCAATTCCTGCCTCGCACGTTGCCATGGTGTTTCCGTCCAATTCAACGGATCCTGTTCACCAAATCCATGGGAAAACCACGATCTAATCAAAAGAAGTTGCTTGTGCACCAAAGAACTGAACTGGGTTTGTGGCGACGATGGAAGTACTTATGCCAATCCTTGCTTGGCAAGATGCCATGGCACAACCGTGAAATCTTACGGTCGGTGTTGA---------------------------
>LDTI_Hman_YNHH05
ATGAAGACGATTTTAATCGCTTTCCTTGCAGTTTGCCTGCTTGTTTCAACCGAAGCCAAGAGAGCCTGTGCTTGTCCAAAGATATTGAGACCCGTTTGTGGTTCTGACGGAAGGACTTATTCCAATTCCTGCCTCGCACGTTGCCATGGTGTTTCCGTCCAATTCAACGGATCCTGTTCACCAAATCCATGGGAAAATCACGATCTAATCAAAAGAAGTTGCTTGTGCACCAAAGAACTGAACTGGGTTTGTGGAGCCGATGGAAGTACTTATGCCAATCCTTGCTTGGCAAGATGCCATGGCACAACCGTGAAATCTTACGGTCGGTGTTGA---------------------------
>LDTI_Hman_YNHH06
ATGAAGACGATTTTAATCGCTTTCCTTGCAGTTTGCCTGCTTGTTTCAACCGAAGCCAAGAGAGCCTGTGCTTGTCCAAAGATATTGAGACCCGTTTGTGGTTCTGACGGAAGGACTTATTCCAATTCCTGCCTCGCACGTTGCCATGGTGTTTCCGTCCAATTCAACGGATCCTGTTCACCAAATCCATGGGAAAATCACGATCTAATCAAAAGAAGTTGCTTGTGCACCAAAGAACTGAACTGGGTTTGTGGAGCCGATGGAAGTACTTATGCCAATCCTTGCTTGGCAAGATGCCATGGCACAACCGTGAAATCTTACGGTCGGTGTTGA---------------------------
>LDTI_Hman_YNHH07
ATGAAGACGATTTTAATCGCTTTCCTTGCAGTTTGCCTGCTTGTTTCAACCGAAGCCAAGAGAGCCTGTGCTTGTCCAAAGATATTGAGACCCGTTTGTGGTTCTGACGGAAGGACTTATTCCAATTCCTGCCTCGCACGTTGCCATGGTGTTTCCGTCCAATTCAACGGATCCTGTTCACCAAATCCATGGGAAAATCACGATCTAATCAAAAGAAGTTGCTTGTGCACCAAAGAACTGAACTGGGTTTGTGGAGCCGATGGAAGTACTTATGCCAATCCTTGCTTGGCAAGATGCCATGGCACAACCGTGAAATCTTACGGTCGGTGTTGA---------------------------
>LDTI_Hman_YNHH08
ATGAAGACGATTTTAATCGCTTTCCTTGCAGTTTGCCTGCTTGTTTCAACCGAAGCCAAGAGAGCCTGTGCTTGTCCAAAGATATTGAGACCCGTTTGTGGTTCTGACGGAAGGACTTATTCCAATTCCTGCCTCGCACGTTGCCATGGTGTTTCCGTCCAATTCAACGGATCCTGTTCACCAAATCCATGGGAAAATCACGATCTAATCAAAAGAAGTTGCTTGTGCACCAAAGAACTGAACTGGGTTTGTGGAGCCGATGGAAGTACTTATGCCAATCCTTGCTTGGCAAGATGCCATGGCACAACCGTGAAATCTTACGGTCGGTGTTGA---------------------------
>LDTI_Hman_YNHH09
ATGAAGACGATTTTAATCGCTTTCCTTGCAGTTTGCCTGCTTGTTTCAACCGAAGCCAAGAGAGCCTGTGCTTGTCCAAAGATATTGAGACCCGTTTGTGGTTCTGACGGAAGGACTTATTCCAATTCCTGCCTCGCACGTTGCCATGGTGTTTCCGTCCAATTCAACGGATCCTGTTCACCAAATCCATGGGAAAACCACGATCTAATCAAAAGAAGTTGCTTGTGCACCAAAGAACTGAACTGGGTTTGTGGCGACGATGGAAGTACTTATGCCAATCCTTGCTTGGCAAGATGCCATGGCACAACCGTGAAATCTTACGGTCGGTGTTGA---------------------------
>LDTI_Hman_YNHH10
ATGAAGACGATTTTAATCGCTTTCCTTGCAGTTTGCCTGCTTGTTTCAACCGAAGCCAAGAGAGCCTGTGCTTGTCCAAAGATATTGAGACCCGTTTGTGGTTCTGACGGAAGGACTTATTCCAATTCCTGCCTCGCACGTTGCCATGGTGTTTCCGTCCAATTCAACGGATCCTGTTCACCAAATCCATGGGAAAATCACGATCTAATCAAAAGAAGTTGCTTGTGCACCAAAGAACTGAACTGGGTTTGTGGAGCCGATGGAAGTACTTATGCCAATCCTTGCTTGGCAAGATGCCATGGCACAACCGTGAAATCTTACGGTCGGTGTTGA---------------------------

#Hirudo nipponia
>LDTI_Hnip_TJBD01
ATGAATAAGTTTTTAATTCTTTTCCTGGCTGTTTACCTGCTAGGCGCAACTGAGGCCAAGAAAGATTGTCCTTGTCCGAAAATATATCTTCCCGTTTGTGGTTTTGATGGAAAGACTTATTCCAATTCCTGCCTCGCAAGATGCAGCGGAGTTCCTATTCAGTTCAAAGGACCTTGTCCTTCTGAACGGTTCCCAGTAATCACTCCACCCGAAAGATCTTGCGTATGCACCAAAGAACTGAATTGGGTTTGTGGCAGCGATGGCAGAACATACGCCAATCCTTGCCTAGCAAGATGCCACCAAGCCACGATAAAATTCTACGGTCGTTGTTGA---------------------------
>LDTI_Hnip_TJBD02
ATGAATAAGTTTTTAATTCTTTTCCTGGCTGTTTACCTGCTAGGTGCAACTGAAGCCAAGAAAGATTGTCCTTGTCCGAAAATATATCTTCCCGTTTGTGGTTTTGATGGAAAGACTTATTCCAATTCCTGCCTCGCAAGATGCAGCGGAGTTCCTATTCAGTTCAAAGGACCTTGTCCTTCTGAACGGTTCCCAGTAATCACTCCACCCGAAAGATCTTGCGTATGCACCAAAGAACTGAATTGGGTTTGTGGCAGCGATGGCAGAACATACGCCAATCCTTGCCTAGCAAGATGCCACCAAGCCACGATACAATTCTACGGTCGTTGTTGA---------------------------
>LDTI_Hnip_TJBD03
ATGAATAAGTTTTTAATTCTTTTCCTGGCTGTTTACCTGCTAGGCGCAACTGAAGCCAAGAAAGATTGTCCTTGTCCGAAAATATATCTTCCCGTTTGTGGTTTTGATGGAAAGACTTATTCCAATTCCTGCCTCGCAAGATGCAGCGGAGTTCCTATTCAGTTCAAAGGACCTTGTCCTTCTGAACGGTTCCCAGTAATCACTCCACCCGAAAGATCTTGCGTATGCACCAAAGAACTGAATTGGGTTTGTGGCAGCGATGGCAGAACATACGCCAATCCTTGCCTAGCAAGATGCCACCAAGCCACGATAAAATTCTACGGTCGTTGTTGA---------------------------
>LDTI_Hnip_TJBD04
ATGAATAAGTTTTTAATTCTTTTCCTGGCTGTTTACCTGTTAGGCGCAACTGAAGCCAAGAAAGATTGTCCTTGTCCGAAAATATATCTTCCCGTTTGTGGTTTTGATGGAAAGACTTATTCCAATTCCTGCCTCGCAAGATGCAGCGGAGTTCCTATTCAGTTCAAAGGACCTTGTCCTTCTGAACGGTTCCCAGTAATCACTCCACCCGAAAGATCTTGCGTATGCACCAAAGAACTGAATTGGGTTTGTGGCAGCGATGGCAGAACATACGCCAATCCTTGCCTAGCAAGATGCCACCAAGCCACGATAAAATTCTACGGTCGTTGTTGA---------------------------
>LDTI_Hnip_TJBD05
ATGAATAAGTTTTTAATTCTTTTCCTGGCTGTTTACCTGCTAGGCGCAACTGAGGCCAAGAAAGATTGTCCTTGTCCGAAAATATATCTTCCCGTTTGTGGTTTTGATGGAAAGACTTATTCCAATTCCTGCCTCGCAAGATGCAGCGGAGTTCCTATTCAGTTCAAAGGACCTTGTCCTTCTGAACGGTTCCCAGTAATCACTCCACCCGAAAGATCTTGCGTATGCACCAAAGAACTGAATTGGGTTTGTGGCAGCGATGGCAGAACATACGCCAATCCTTGCCTAGCAAGATGCCACCAAGCCACGATACAATTCTACGGTCGTTGTTGA---------------------------
>LDTI_Hnip_TJBD06
ATGAATAAGTTTTTAATTCTTTTCCTGGCTGTTTACCTGCTAGGTGCAACTGAAGCCAAGAAAGATTGTCCTTGTCCGAAAATATATCTTCCCGTTTGTGGTTTTGATGGAAAGACTTATTCCAATTCCTGCCTCGCAAGATGCAGCGGAGTTCCTATTCAGTTCAAAGGACCTTGTCCTTCTGAACGGTTCCCAGTAATCACTCCACCCGAAAGATCTTGCGTATGCACCAAAGAACTGAATTGGGTTTGTGGCAGCGATGGCAGAACATACGCCAATCCTTGCCTAGCAAGATGCCACCAAGCCACGATACAATTCTACGGTCGTTGTTGA---------------------------
>LDTI_Hnip_TJBD07
ATGAATAAGTTTTTAATTCTTTTCCTGGCTGTTTACCTGTTAGGCGCAACTGAAGCCAAGAAAGATTGTCCTTGTCCGAAAATATATCTTCCCGTTTGTGGTTTTGATGGAAAGACTTATTCCAATTCCTGCCTCGCAAGATGCAGCGGAGTTCCTATTCAGTTCAAAGGACCTTGTCCTTCTGAACGGTTCCCAGTAATCACTCCACCCGAAAGATCTTGCGTATGCACCAAAGAACTGAATTGGGTTTGTGGCAGCGATGGCAGAACATACGCCAATCCTTGCCTAGCAAGATGCCACCAAGCCACGATAAAATTCTACGGTCGTTGTTGA---------------------------
>LDTI_Hnip_TJBD08
ATGAATAAGTTTTTAATTCTTTTCCTGGCTGTTTACCTGCTAGGTGCAACTGAAGCCAAGAAAGATTGTCCTTGTCCGAAAATATATCTTCCCGTTTGTGGTTTTGATGGAAAGACTTATTCCAATTCCTGCCTCGCAAGATGCAGCGGAGTTCCTATTCAGTTCAAAGGACCTTGTCCTTCTGAACGGTTCCCAGTAATCACTCCACCCGAAAGATCTTGCGTATGCACCAAAGAACTGAATTGGGTTTGTGGCAGCGATGGCAGAACATACGCCAATCCTTGCCTAGCAAGATGCCACCAAGCCACGATACAATTCTACGGTCGTTGTTGA---------------------------
>LDTI_Hnip_TJBD09
ATGAATAAGTTTTTAATTCTTTTCCTGGCTGTTTACCTGCTAGGTGCAACTGAAGCCAAGAAAGATTGTCCTTGTCCGAAAATATATCTTCCCGTTTGTGGTTTTGATGGAAAGACTTATTCCAATTCCTGCCTCGCAAGATGCAGCGGAGTTCCTATTCAGTTCAAAGGACCTTGTCCTTCTGAACGGTTCCCAGTAATCACTCCACCCGAAAGATCTTGCGTATGCACCAAAGAACTGAATTGGGTTTGTGGCAGCGATGGCAGAACATACGCCAATCCTTGCCTAGCAAGATGCCACCAAGCCACGATACAATTCTACGGTCGTTGTTGA---------------------------
>LDTI_Hnip_TJBD10
ATGAATAAGTTTTTAATTCTTTTCCTGGCTGTTTACCTGCTAGGTGCAACTGAAGCCAAGAAAGATTGTCCTTGTCCGAAAATATATCTTCCCGTTTGTGGTTTTGATGGAAAGACTTATTCCAATTCCTGCCTCGCAAGATGCAGCGGAGTTCCTATTCAGTTCAAAGGACCTTGTCCTTCTGAACGGTTCCCAGTAATCACTCCACCCGAAAGATCTTGCGTATGCACCAAAGAACTGAATTGGGTTTGTGGCAGCGATGGCAGAACATACGCCAATCCTTGCCTAGCAAGATGCCACCAAGCCACGATACAATTCTACGGTCGTTGTTGA---------------------------

#Whitmania pigra
>LDTI_Wpig_SCYB01
ATGAAGAGAATTTTCATTATTTTCCTGTCTGTTCACCTGCTAGGTGCAACTGAAACCAAAAAAGATTGTCCTTGTACGAAAATACTTTTGCCTGTTTGTGGTTCTGATGGAAGGACTTATTCCAATGCCTGCCTTGCAGGATGCAGCGGAGTTGCCGTTCAATTCACCGGATCTTGTCCTTCCGTACCGGTCCCTGAAAGCCTTCCACCCAAAAGCGACTGCCCATGCACCAGAGAATTGAGATTGGTTTGCGGTGCCGACGGCAGGACATATGCCAATCCTTGTCTTGCAAAATGCAACCAAGCCACGATACAATTCTACGGTCGTTGTGACTTGGGGCCCATTTGA
>LDTI_Wpig_SCYB02
ATGAAGAGAATTTTCATTATTTTCCTGTCTGTTCACCTGCTAAGTGCAACTGAAACCAAAAAAGATTGTCCTTGTACGAAAATACTTTTGCCTGTTTGTGGTTCTGATGGAAGGACTTATTCCAATGCCTGCCTTGCAGGATGCAGCGGAGTTGCCGTTCAATTCACCGGATCTTGTCCTTCCGTACCGATCCCTGAAAGCCTTCCTCCCAAAAGCGACTGCCCATGCACCAGAGAATTGAGATTGGTTTGCGGTGCCGACGGCAGGACATATGCCAATCCTTGTCTTGCAAAATGCAACCAAGCCACGATACAATTCTACGGTCGTTGTGACTTGGGCCCCATTTGA
>LDTI_Wpig_SCYB03
ATGAAGAGAATTTTAATTATTTTCCTGTCTGTTCACCTGCTAGGTGCAACTGAAACCAAAAAAGATTGTCCTTGTACGAAAATACTTTTGCCTGTTTGTGGTTCTGATGGAAGGACTTATTCCTATGCCTGCCTTGCAGGATGCAGCGGAGTTGCCGTTCAATTCACCGGATCTTGTCCTTCCGTACCGATCCCTGAAAGCCTTCCACCCAAAAGCGACTGCCCATGCACCAGAGAATTGAGATTGGTTTGCGGTGCCGACGGCAGGACATATGCCAATCCTTGTCTTGCAAAATGCAACCAAGCCACGATACAATTCTACGGTCGTTGTGACTTGGGGCCCATTTGA
>LDTI_Wpig_SCYB04
ATGAAGAGAATTTTCATTATTTTCCTGTCTGTTCACCTGCTAAGTGCAACTGAAACCAAAAAAGATTGTCCTTGTACGAAAATACTTTTGCCTGTTTGTGGTTCTGATGGAAGGACTTATTCCAATGCCTGCCTTGCAGGATGCAGCGGAGTTGCCGTTCAATTCACCGGATCTTGTCCTTCCGTACCGATCCCTGAAAGCCTTCCTCCCAAAAGCGACTGCCCATGCACCAGAGAATTGAGATTGGTTTGCGGTGCCGACGGCAGGACATATGCCAATCCTTGTCTTGCAAAATGCAACCAAGCCACGATACAATTCTACGGTCGTTGTGACTTGGGGCCCATTTGA
>LDTI_Wpig_SCYB05
ATGAAGAGAATTTTCATTATTTTCCTGTCTGTTCACCTGCTAAGTGCAACTGAAACCAAAAAAGATTGTCCTTGTACGAAAATACTTTTGCCTGTTTGTGGTTCTGATGGAAGGACTTATTCCAATGCCTGCCTTGCAGGATGCAGCGGAGTTGCCGTTCAATTCACCGGATCTTGTCCTTCCGTACCGATCCCTGAAAGCCTTCCACCCAAAAGCGACTGCCCATGCACCAGAGAATTGAGATTGGTTTGCGGTGCCGACGGCAGGACATATGCCAATCCTTGTCTTGCAAAATGCAACCAAGCCACGATACAATTCTACGGTCGTTGTGACTTGGGGCCCATTTGA
>LDTI_Wpig_SCYB06
ATGAAGAGAATTTTCATTATTTTCCTGTCTGTTCACCTGCTAAGTGCAACTGAAACCAAAAAAGATTGTCCTTGTACGAAAATACTTTTGCCTGTTTGTGGTTCTGATGGAAGGACTTATTCCAATGCCTGCCTTGCAGGATGCAGCGGAGTTGCCGTTCAATTCACCGGATCTTGTCCTTCCGTACCGATCCCTGAAAGCCTTCCACCCAAAAGCGACTGCCCATGCACCAGAGAATTGAGATTGGTTTGCGGTGCCGACGGCAGGACATATGCCAATCCTTGTCTTGCAAAATGCAACCAAGCCACGATACAATTCTACGGTCGTTGTGACTTGGGCCCCATTTGA
>LDTI_Wpig_SCYB07
ATGAAGAGAATTTTAATTATTTTCCTGTCTGTTCACCTGCTAGGTGCAACTGAAACCAAAAAAGATTGTCCTTGTACGAAAATACTTTTGCCTGTTTGTGGTTCTGATGGAAGGACTTATTCCAATGCCTGCCTTGCAGGATGCAGCGGAGTTGCCGTTCAATTCACCGGATCTTGTCCTTCCGTACCGATCCCTGAAAGCCTTCCACCCAAAAGCGACTGCCCATGCACCAGAGAATTGAGATTGGTTTGCGGTGCCGACGGCAGGACATATGCCAATCCTTGTCTTGCAAAATGCAACCAAGCCACGATACAATTCTACGGTCGTTGTGACTTGGGGCCCATTTGA
>LDTI_Wpig_SCYB08
ATGAAGAGAATTTTAATTATTTTCCTGTCTGTTCACCTGCTAGGTGCAACTGAAACCAAAAAAGATTGTCCTTGTACGAAAATACTTTTGCCTGTTTGTGGTTCTGATGGAAGGACTTATTCCAATGCCTGCCTTGCAGGATGCAGCGGAGTTGCCGTTCAATTCACCGGATCTTGTCCTTCCGTACCGATCCCTGAAAGCCTTCCACCCAAAAGCGACTGCCCATGCACCAGAGAATTGAGATTGGTTTGCGGTGCCGACGGCAGGACATATGCCAATCCTTGTCTTGCAAAATGCAACCAAGCCACGATACAATTCTACGGTCGTTGTGACTTGGGCCCCATTTGA
>LDTI_Wpig_SCYB09
ATGAAGAGAATTTTAATTATTTTCCTGTCTGTTCACCTGCTAGGTGCAACTGAAACCAAAAAAGATTGTCCTTGTACGAAAATACTTTTGCCTGTTTGTGGTTCTGATGGAAGGACTTATTCCAATGCCTGCCTTGCAGGATGCAGCGGAGTTGCCGTTCAATTCACCGGATCTTGTCCTTCCGTACCGATCCCTGAAAGCCTTCCACCCAAAAGCGACTGCCCATGCACCAGAGAATTGAGATTGGTTTGCGGTGCCGACGGCAGGACATATGCCAATCCTTGTCTTGCAAAATGCAACCAAGCCACGATACAATTCTACGGTCGTTGTGACTTGGGGCCCATTTGA
>LDTI_Wpig_SCYB11
ATGAAGAGAATTTTCATTATTTTCCTGTCTGTTCACCTGCTAAGTGCAACTGAAACCAAAAAAGATTGTCCTTGTACGAAAATACTTTTGCCTGTTTGTGGTTCTGATGGAAGGACTTATTCCAATGCCTGCCTTGCAGGATGCAGCGGAGTTGCCGTTCAATTCACCGGATCTTGTCCTTCCGTACCGATCCCTGAAAGCCTTCCTCCCAAAAGCGACTGCCCATGCACCAGAGAATTGAGATTGGTTTGCGGTGCCGACGGCAGGACATATGCCAATCCTTGTCTTGCAAAATGCAACCAAGCCACGATACAATTCTACGGTCGTTGTGACTTGGGGCCCATTTGA

#Whitmania laevis
>LDTI_Wlae_CQQJ01
ATGAAGGGAATTTTAATTATTTTCCTGTCTGTTCACCTGCTAGGTGCAACTGAAACCGAAAGAAATTGTCTTTGTACGAAAATACTTTTGCCTGTTTGTGGTTCTGATGGAAGGACTTATTCCAATGCCTGCGTTGCAAGATGCAGCGGAGTTGCCGTTCAATTCAGCGGATCTTGTCCTTCCGTATCGCTCCCTGAAAGCCTTCCGCCCAAAAGAGACTGCCCATGCACCAGGGAACTGAGATGGGTTTGTGGTGGCGACGGCAGGACGTATGCCAATCCTTGCCTTGCAAAATGCAACCAAGCCACGATACAATTCTACGGTCGTTGTGAATTGGGGCCCATTTGA
>LDTI_Wlae_CQQJ02
ATGAAGGGAATTTTAATTATTTTCCTGTCTGTTCACCTGCTAGGTGCAACTGAAACCGAAAGAAATTGTCTTTGTACGAAAATACTTTTGCCTGTTTGTGGTTCTGATGGAAGGACTTATTCCAATGCCTGCGTTGCAAGATGCAGCGGAGTTGCCGTTCAATTCAGCGGATCTTGTCCTTCCGTATCGCTCCCTGAAAGCCTTCCGCCCAAAAGAGACTGCCCATGCACCAGGGAACTGAGATGGGTTTGTGGTGGCGACGGCAGGACGTATGCCAATCCTTGCCTTGCAAAATGCAACCAAGCCACGATACAATTCTACGGTCGTTGTGAATTGGGGCCCATTTGA
>LDTI_Wlae_CQQJ03
ATGAAGGGAATTTTAATTATTTTCCTGTCTGTTCACCTGCTAGGTGCAACTGAAACCGAAAGAAATTGTCTTTGTACGAAAATACTTTTGCCTGTTTGTGGTTCTGATGGAAGGACTTATTCCAATGCCTGCGTTGCAAGATGCAGCGGAGTTGCCGTTCAATTCAGCGGATCTTGTCCTTCCGTATCGGTTCCTGAAAGCCTTCCCCCCAAAAGAGACTGCCCATGCACCAGAGAACTGAGATGGGTTTGCGGTGGCGACGGCAGGACGTATGCCAATCCTTGCCTTGCAAAATGCAACCAAGCCACGATACAATTCTACGGTCGTTGTGAATTGGGGCCCATTTGA
>LDTI_Wlae_CQQJ04
ATGAAGGGAATTTTAATTATTTTCCTGTCTGTTCACCTGCTAGGTGCAACTGAAACCGAAAGAAATTGTCTTTGTACGAAAATACTTTTGCCTGTTTGTGGTTCTGATGGAAGGACTTATTCCAATGCCTGCGTTGCAAGATGCAGCGGAGTTGCCGTTCAATTCAGCGGATCTTGTCCTTCCGTATCGGTTCCTGAAAGCCTTCCCCCCAAAAGAGACTGCCCATGCACCAGAGAACTGAGATGGGTTTGCGGTGGCGACGGCAGGACGTATGCCAATCCTTGCCTTGCAAAATGCAACCAAGCCACGATACAATTCTACGGTCGTTGTGAATTGGGGCCCATTTGA
>LDTI_Wlae_CQQJ05
ATGAAGGGAATTTTAATTATTTTCCTGTCTGTTCACCTGCTAGGTGCAACTGAAACCGAAAGAAATTGTCTTTGTACGAAAATACTTTTGCCTGTTTGTGGTTCTGATGGAAGGACTTATTCCAATGCCTGCGTTGCAAGATGCAGCGGAGTTGCCGTTCAATTCAGCGGATCTTGTCCTTCCGTGTCGCTCCCTGAAAGCCTTCCCCCCAAAAGAGACTGCCCATGCACCAGGGAACTGAGATGGGTTTGCGGTGGCGACGGCAGGACGTATGCCAATCCTTGTCTTGCAAAATGCAACCAAGCCACGATACAATTCTACGGTCGTTGTGAATTGGGGCCCATTTGA
>LDTI_Wlae_CQQJ06
ATGAAGGGAATTTTAATTATTTTCCTGTCTGTTCACCTGCTAGGTGCAACTGAAACCGAAAGAAATTGTCTTTGTACGAAAATACTTTTGCCTGTTTGTGGTTCTGATGGAAGGACTTATTCCAATGCCTGCGTTGCAAGATGCAGCGGAGTTGCCGTTCAATTCAGCGGATCTTGTCCTTCCGTGTCGCTCCCTGAAAGCCTTCCCCCCAAAAGAGACTGCCCATGCACCAGAGAACTGAGATGGGTTTGCGGTGGCGACGGCAGGACGTATGCCAATCCTTGCCTTGCAAAATGCAACCAAGCCACGATACAATTCTACGGTCGTTGTGAATTGGGGCCCATTTGA
>LDTI_Wlae_CQQJ07
ATGAAGGGAATTTTAATTATTTTCCTGTCTGTTCACCTGTTAGGTGCAACTGAAACCGAAAGAAATTGTCTTTGTACGAAAATACTTTTGCCTGTTTGTGGTTCTGATGGAAGGACTTATTCCAATGCCTGCGTTGCAAGATGCAGCGGAGTTGCCGTTCAATTCAGCGGATCTTGTCCTTCCGTATCGCTCCCTGAAAGCCTTCCGCCCAAAAGAGACTGCCCATGCACCAGGGAACTGAGATGGGTTTGTGGTGGCGACGGCAGGACGTATGCCAATCCTTGCCTTGCAAAATGCAACCAAGCCACGATACAATTCTACGGTCGTTGTGAATTGGGGCCCATTTGA
>LDTI_Wlae_CQQJ08
ATGAAGGGAATTTTAATTATTTTCCTGTCTGTTCACCTGCTAGGTGCAACTGAAACCGAAAGAAATTGTCTTTGTACGAAAATACTTTTGCCTGTTTGTGGTTCTGATGGAAGGACTTATTCCAATGCCTGCGTTGCAAGATGCAGCGGAGTTGCCGTTCAATTCAGCGGATCTTGTCCTTCCGTATCGCTCCCTGAAAGCCTTCCCCCCAAAAGAGACTGCCCATGCACCAGAGAACTGAGATGGGTTTGCGGTGGCGACGGCAGGACGTATGCCAATCCTTGCCTTGCAAAATGCAACCAAGCCACGATACAATTCTACGGTCGTTGTGAATTGGGGCCCATTTGA
>LDTI_Wlae_CQQJ09
ATGAAGGGAATTTTAATTATTTTCCTGTCTGTTCACCTGCTAGGTGCAACTGAAACCGAAAGAAATTGTCTTTGTACGAAAATACTTTTGCCTGTTTGTGGTTCTGATGGAAGGACTTATTCCAATGCCTGCGTTGCAAGATGCAGCGGAGTTGCCGTTCAATTCAGCGGATCTTGTCCTTCCGTATCGCTCCCTGAAAGCCTTCCGCCCAAAAGAGACTGCCCATGCACCAGGGAACTGAGATGGGTTTGTGGTGGCGACGGCAGGACGTATGCCAATCCTTGCCTTGCAAAATGCAACCAAGCCACGATACAATTCTACGGTCGTTGTGAATTGGGGCCCATTTGA
>LDTI_Wlae_CQQJ10
ATGAAGGGAATTTTAATTATTTTCCTGTCTGTTCACCTGCTAGGTGCAACTGAAACCGAAAGAAATTGTCTTTGTACGAAAATACTTTTGCCTGTTTGTGGTTCTGATGGAAGGACTTATTCCAATGCCTGCGTTGCAAGATGCAGCGGAGTTGCCGTTCAATTCAGCGGATCTTGTCCTTCCGTATCGGTTCCTGAAAGCCTTCCCCCCAAAAGAGACTGCCCATGCACCAGAGAACTGAGATGGGTTTGCGGTGGCGACGGCAGGACGTATGCCAATCCTTGCCTTGCAAAATGCAACCAAGCCACGATACAATTCTACGGTCGTTGTGAATTGGGGCCCATTTGA
